# Supplementary material for: Glycyrrhizic Acid Attenuates Pulmonary Fibrosis of Silicosis by Inhibiting the Interaction between HMGB1 and BRG1 through PI3K/Akt/mTOR Pathway
Source: Int J Environ Res Public Health. 2022 Jul 18;19(14):8743. doi: 10.3390/ijerph19148743 (PMC9317839; doi:10.3390/ijerph19148743)
Supplement: Supplementary file 1 [file ijerph-19-08743-s001.zip]

Archive with 1 entries (1 files):
- ijerph-1782691-SI.pdf
